# Supplementary material for: Pigment Epithelium-Derived Factor (PEDF) mediates cartilage matrix loss in an age-dependent manner under inflammatory conditions
Source: BMC Musculoskelet Disord. 2017 Jan 25;18:39. doi: 10.1186/s12891-017-1410-y (PMC5264335; doi:10.1186/s12891-017-1410-y)
Supplement: Additional file 1: — Datasets. Datasets used for quantification. In figures where data are quantified, the datasets are included in tabs of this Excel file labeled by figure number or data described. The “Fig. 2” tab includes cycle threshold numbers for the qRT-PCR data as well as the calculated concentrations of MMP-1, MMP-3, MMP-13 and PEDF from NHAC transduced with LV-GFP or LV-PEDF shown in Fig. 2. The “Fig. 4” tab shows the values for percent surface area loss as determined from the Toluidine Blue images of metatarsal bones. The “Fig. 5” tab shows the values for percent positive MMP-13 area as determined from the MMP-13 images of metatarsal bones. The “Fig. 6” tab shows the values for the percent area loss as determined from the Safranin O/Fast Green/Hematoxylin images of MIA-injected knees. The “Cell Number” tab shows the values for the cell counts as determined from the DAPI and bright field images of MIA-injected knees as referenced in the manuscript. (XLSX 44 kb) [file 12891_2017_1410_MOESM1_ESM.xlsx]

## Sheet: Figure 2
Relative mRNA
		TBP	MMP1	MMP3	MMP13
		CT	CT	CT	CT
GFP	-IL1b	30.6203	31.9874	30.5943	33.3609
		29.5072	31.1426	29.2032	32.8938
		29.8041	31.8093	29.7577	33.1471
		29.1685	30.3896	28.9589	32.2964
	+IL1b	29.7404	25.6141	22.5088	29.4097
		30.3008	26.4383	23.6655	30.206
		30.0235	26.0041	23.2583	29.985
		30.0555	25.7094	22.9996	29.6367
PEDF	-IL1b	30.4823	29.9665	29.96	33.0114
		31.7834	31.0704	30.9439	34.1326
		31.3884	30.0323	30.1053	33.0969
		29.9955	28.865	29.3336	31.8905
	+IL1b	30.8942	26.2997	22.1599	29.5212
		32.2242	27.4747	23.8111	30.1749
		31.5409	25.8462	22.9038	29.6711
		31.7454	26.7258	23.7803	30.4644
ELISA
MMP-1				MMP-3				MMP-13				PEDF
Treatment	Replicate	Conc (pg/mL)		Treatment	Replicate	Conc (ng/mL)		Treatment	Replicate	Conc (pg/mL)		Treatment	Replicate	Concentration
GFP - IL-1β	1	1212.29		GFP - IL-1β	1	0.187104		GFP - IL-1β	1	30.6126		LV-GFP	1	0.957983
	2	1192.3			2	0.207121			2	35.2603			2	0.966387
	3	3778.57			3	0.268536			3	30.1605			3	1
	4	4337.22			4	0.321063			4	34.015		LV-PEDF	1	1.83193
	5	2841.98			5	0.245589			5	34.4607			2	1.85714
	6	2431.41			6	0.256043			6	29.9184			3	1.84034
	7	2873.09			7	0.261436			7	33.7524
	8	2315.18			8	0.250762			8	35.1621
GFP + IL-1β	1	7491.81		GFP + IL-1β	1	21.2683			9	30.3575
	2	6826.04			2	23.7112		GFP + IL-1β	1	659.436
	3	30858.1			3	104.123			2	457.146
	4	29596.9			4	80.601			3	822.79
	5	27326.1			5	66.2209			4	792.747
	6	26689.1			6	39.5628			5	1266.7
	7	27826.4			7	43.0025			6	819.735
	8	24865.9			8	44.8329			7	1483.64
PEDF - IL-1β	1	1699.14		PEDF - IL-1β	1	0.209584			8	1369.62
	2	1742.09			2	0.217148			9	1227.28
	3	5392.18			3	0.244131		PEDF - IL-1β	1	38.0541
	4	5829.69			4	0.253012			2	38.0541
	5	4689.14			5	0.245589			3	35.2603
	6	6178.17			6	0.239096			4	33.8887
	7	5756.12			7	0.241241			5	37.1912
	8	4473.08			8	0.24196			6	30.0858
PEDF + IL-1β	1	9669.44		PEDF + IL-1β	1	31.4132			7	36.2915
	2	9933.49			2	27.067			8	36.2241
	3	31252.5			3	59.1366			9	37.9481
	4	31882.5			4	71.7644		PEDF + IL-1β	1	3866.3
	5	31366.1			5	77.7719			2	3649.7
	6	29543.3			6	40.2759			3	1126.65
	7	28646			7	31.3635			4	3331.81
	8	30138.8			8	25.4628			5	2596.86
									6	2406.2
									7	5597.94
									8	4604.9
									9	6143.47

## Sheet: Figure 4
Percent Loss of Toluidine Blue Staining
10wk				29wk
WT		KO		WT		KO
-IL-1β	+IL-1β	-IL-1β	+IL-1β	-IL-1β	+IL-1β	-IL-1β	+IL-1β
0	30.4245	0	50.8872	0	72.642	0	40.9955
0	63.0849	0	21.8372	0	73.562	0	34.8145
0	25.2859	0	45.8268	0	75.1678	2.19558	19.1971
2.1292	42.7243	0	70.1108	0	56.1676	0	22.4425
0	65.0496	0	43.1796	0	58.9044	0	30.2422
0	44.0778	0	22.9608		60.9308		46.3712
	48.5476		38.5347		41.0948		45.6584
	55.6151		39.1149		60.4198		61.9247
	55.317		34.625		54.133		44.0023
	64.3799		54.4337				37.3921
	45.7388		50.0843

## Sheet: Figure 5
Percent Positive MMP-13 Area
10wk				29wk
WT		KO		WT		KO
-IL-1β	+IL-1β	-IL-1β	+IL-1β	-IL-1β	+IL-1β	-IL-1β	+IL-1β
2.57633	31.38	0	35.2717	0.0226667	44.848	0.006	27.805
3.81567	39.4597	1.739	47.3682	0.123	29.5673	2.2115	9.38933
0.863	44.1708	1.282	55.3833	0.279	42.03	2.0984	19.761
1.03533	45.369	0.3655	35.735	0.810333	41.2025	0.879667	24.3707
1.79367	33.205	0.097	16.644	0.108667	28.369	0.242	26.628
2.03375	22.4725	0.406333	31.5332		29.4755		37.8902
	23.4698		32.4353		40.3923		29.8147
	42.7833		37.978		30.787		31.7815
	59.1705		22.855
	42.946		39.206
	34.8827		37.6826

## Sheet: Figure 6
Percent Loss of Safranin O Staining
Tibia	% Loss	Avg/bone	OARSI Avg		Femur	% Loss	Avg/bone	OARSI Avg
1WT R MIA A	64.26	69.232	4		1WT R MIA A	62.601	68.921	4
1WT R MIA B	70.881				1WT R MIA B	71.768
1WT R MIA C	72.555				1WT R MIA C	72.394
2WT R MIA A	63.324	63.2287	4		2WT R MIA A	51.179	62.0943	4
2WT R MIA B	52.788				2WT R MIA B	60.666
2WT R MIA C	73.574				2WT R MIA C	74.438
3WT R MIA A	47.37	55.558	4		3WT R MIA A	51.223	63.206	4
3WT R MIA B	49.637				3WT R MIA B	64.625
3WT R MIA C	69.667				3WT R MIA C	73.77
4WT MIA R A	72.743	66.9475	4		4WT MIA R A	59.061	54.163	4
4WT MIA R B	61.152				4WT MIA R B	49.265
5WT MIA R A	87.911	84.4287	5		5WT MIA R A	83.627	74.9813	5
5WT MIA R B	81.6				5WT MIA R B	73.116
5WT MIA R C	83.775				5WT MIA R C	68.201
1KO R MIA A	29.77	40.2817	3		1KO R MIA A	22.74	39.2537	3
1KO R MIA B	51.796				1KO R MIA B	55.417
1KO R MIA C	39.279				1KO R MIA C	39.604
2KO R MIA A	35.058	37.652	3		2KO R MIA A	12.521	28.279	3
2KO R MIA B	38.217				2KO R MIA B	25.075
2KO R MIA C	39.681				2KO R MIA C	47.241
3KO R MIA A	31.415	35.5893	3		3KO R MIA A	43.064	38.8413	3
3KO R MIA B	28.971				3KO R MIA B	31.685
3KO R MIA C	46.382				3KO R MIA C	41.775
4KO R MIA A	35.035	42.7183	3		4KO R MIA A	29.628	31.683	3
4KO R MIA B	42.002				4KO R MIA B	35.023
4KO R MIA C	51.118				4KO R MIA C	30.398
5KO R MIA A	41.023	42.672	3		5KO R MIA A	20.32	32.309	3
5KO R MIA B	53.416				5KO R MIA B	39.447
5KO R MIA C	33.577				5KO R MIA C	37.16
6KO R MIA A	36.868	38.4877	3		6KO R MIA A	42.03	31.9633	3
6KO R MIA B	37.563				6KO R MIA B	30.796
6KO R MIA C	41.032				6KO R MIA C	23.064

## Sheet: Cell Number
Tibia	DAPI	Empty Lacunae	Total	% Dead		Femur	DAPI	Empty Lacunae	Total	% Dead
1WT	176	70	246	28.4553		1WT	156	120	276	43.4783
2WT	209	78	287	27.1777		2WT	206	100	306	32.6797
3WT	198	110	308	35.7143		3WT	163	144	307	46.9055
4WT	181	74	255	29.0196		4WT	153	124	277	44.7653
5WT	179	54	233	23.176		5WT	156	76	232	32.7586
1KO	136	78	214	36.4486		1KO	192	102	294	34.6939
2KO	131	66	197	33.5025		2KO	228	76	304	25
3KO	175	58	233	24.8927		3KO	228	72	300	24
4KO	181	68	249	27.3092		4KO	291	49	340	14.4118
5KO	253	25	278	8.99281		5KO	259	76	335	22.6866
6KO	217	47	264	17.803		6KO	172	79	251	31.4741
